# Supplementary material for: Nutraceuticals Synergistically Promote Osteogenesis in Cultured 7F2 Osteoblasts and Mitigate Inhibition of Differentiation and Maturation in Simulated Microgravity
Source: Int J Mol Sci. 2021 Dec 23;23(1):136. doi: 10.3390/ijms23010136 (PMC8745420; doi:10.3390/ijms23010136)
Supplement: Supplementary file 1 [file ijms-23-00136-s001.zip]

Archive with 1 entries (1 files):
- ijms-1515595-supplementary.pdf
